# Supplementary material for: The α4 Nicotinic Acetylcholine Receptor Is Necessary for the Initiation of Organophosphate-Induced Neuronal Hyperexcitability
Source: Toxics. 2024 Mar 31;12(4):263. doi: 10.3390/toxics12040263 (PMC11054284; doi:10.3390/toxics12040263)
Supplement: Supplementary file 1 [file toxics-12-00263-s001.zip]

Archive with 1 entries (1 files):
- toxics-2897054-supplementary.pdf
